# Supplementary material for: Resistance to Extreme Stresses by a Newly Discovered Japanese Tardigrade Species, Macrobiotus kyoukenus (Eutardigrada, Macrobiotidae)
Source: Insects. 2022 Jul 15;13(7):634. doi: 10.3390/insects13070634 (PMC9315711; doi:10.3390/insects13070634)
Supplement: Supplementary file 1 [file insects-13-00634-s001.zip]

Archive with 5 entries (5 files):
- Cesari et al Supplementary File S3.pdf
- Cesari et al Table S1.pdf
- Cesari et al Table S2.pdf
- Cesari et al Table S3.pdf
- Cesari et al Table S4.pdf
